# Supplementary material for: Testing for goodness rather than lack of fit of an X–chromosomal SNP to the Hardy-Weinberg model
Source: PLoS One. 2019 Feb 21;14(2):e0212344. doi: 10.1371/journal.pone.0212344 (PMC6383894; doi:10.1371/journal.pone.0212344)
Supplement: S1 Programs — Source-code listings for SAS and R users. (TXT) [file pone.0212344.s003.txt]

================================================================================================================
		Napprox_nullalt.SAS
================================================================================================================
proc iml;

C = J(48,1); G = J(48,1);
      C[1] = .999689503883230766828;
      G[1] = .000796792065552012429;
      C[2] = .998364375863181677724;
      G[2] = .001853960788946921732;
      C[3] = .995981842987209290650;
      G[3] = .002910731817934946408;
      C[4] = .992543900323762624572;
      G[4] = .003964554338444686674;
      C[5] = .988054126329623799481;
      G[5] = .005014202742927517693;
      C[6] = .982517263563014677447;
      G[6] = .006058545504235961683;
      C[7] = .975939174585136466453;
      G[7] = .007096470791153865269;
      C[8] = .968326828463264212174;
      G[8] = .008126876925698759217;
      C[9] = .959688291448742539300;
      G[9] = .009148671230783386633;
      C[10] = .950032717784437635756;
      G[10] = .010160770535008415758;
      C[11] = .939370339752755216932;
      G[11] = .011162102099838498591;
      C[12] = .927712456722308690965;
      G[12] = .012151604671088319635;
      C[13] = .915071423120898074206;
      G[13] = .013128229566961572637;
      C[14] = .901460635315852341319;
      G[14] = .014090941772314860916;
      C[15] = .886894517402420416057;
      G[15] = .015038721026994938006;
      C[16] = .871388505909296502874;
      G[16] = .015970562902562291381;
      C[17] = .854959033434601455463;
      G[17] = .016885479864245172450;
      C[18] = .837623511228187121494;
      G[18] = .017782502316045260838;
      C[19] = .819400310737931675539;
      G[19] = .018660679627411467385;
      C[20] = .800308744139140817229;
      G[20] = .019519081140145022410;
      C[21] = .780369043867433217604;
      G[21] = .020356797154333324595;
      C[22] = .759602341176647498703;
      G[22] = .021172939892191298988;
      C[23] = .738030643744400132851;
      G[23] = .021966644438744349195;
      C[24] = .715676812348967626225;
      G[24] = .022737069658329374001;
      C[25] = .692564536642171561344;
      G[25] = .023483399085926219842;
      C[26] = .668718310043916153953;
      G[26] = .024204841792364691282;
      C[27] = .644163403784967106798;
      G[27] = .024900633222483610288;
      C[28] = .618925840125468570386;
      G[28] = .025570036005349361499;
      C[29] = .593032364777572080684;
      G[29] = .026212340735672413913;
      C[30] = .566510418561397168404;
      G[30] = .026826866725591762198;
      C[31] = .539388108324357436227;
      G[31] = .027412962726029242823;
      C[32] = .511694177154667673586;
      G[32] = .027970007616848334440;
      C[33] = .483457973920596359768;
      G[33] = .028497411065085385646;
      C[34] = .454709422167743008636;
      G[34] = .028994614150555236543;
      C[35] = .425478988407300545365;
      G[35] = .029461089958167905970;
      C[36] = .395797649828908603285;
      G[36] = .029896344136328385984;
      C[37] = .365696861472313635031;
      G[37] = .030299915420827593794;
      C[38] = .335208522892625422616;
      G[38] = .030671376123669149014;
      C[39] = .304364944354496353024;
      G[39] = .031010332586313837423;
      C[40] = .273198812591049141487;
      G[40] = .031316425596861355813;
      C[41] = .241743156163840012328;
      G[41] = .031589330770727168558;
      C[42] = .210031310460567203603;
      G[42] = .031828758894411006535;
      C[43] = .178096882367618602759;
      G[43] = .032034456231992663218;
      C[44] = .145973714654896941989;
      G[44] = .032206204794030250669;
      C[45] = .113695850110665920911;
      G[45] = .032343822568575928429;
      C[46] = .081297495464425558994;
      G[46] = .032447163714064269364;
      C[47] = .048812985136049731112;
      G[47] = .032516118713868835987;
      C[48] = .016276744849602969579;
      G[48] = .032550614492363166242;

start cdf_length(d,q,nsub) global(C,G);
A= -d; B= d;  dsq=d**2; lsqrt2pi = .5*log(2)+ lgamma(1/2);
Fd=0; JJ=1; do while (JJ <= NSUB);
AA=A+(JJ-1)*(B-A)/NSUB; BB=A+JJ*(B-A)/NSUB;
M=(AA+BB)/2; L=(BB-AA)/2;
   x1_R= M+C*L;
      ITGDR_log1 = log( probnorm( sqrt(dsq -x1_R##2)/q) );
      ITGDR_log2 = -lsqrt2pi-.5*x1_R##2;
      ITGDR= exp(ITGDR_log1+ITGDR_log2);

   x1_L=M-C*L;
      ITGDL_log1 = log( probnorm( sqrt(dsq -x1_L##2)/q) );
      ITGDL_log2 = -lsqrt2pi-.5*x1_L##2;
      ITGDL= exp(ITGDL_log1+ITGDL_log2);

    Fd= Fd + (G#(ITGDR+ITGDL))[+];
JJ=JJ+1; end;
Fd=Fd*L;
Fd= 2*Fd-(2*probnorm(d)-1);
return(Fd);
finish cdf_length;

start Fd_inv(v,q,nsub,tol,itmax) global(C,G);
d = 0; Fd = 0; sw = 0.5;
do while (Fd <= v);
   d = d+sw;
   Fd = cdf_length(d,q,nsub);
end;
dl = d-sw; dr=d; d0 = (dl+dr)/2; Fd0=cdf_length(d0,q,nsub);it=1;
do while (abs(Fd0-v) >= tol & it <= itmax);
    if Fd0 < v then do; dl = d0; end;
    if Fd0 > v then do; dr = d0; end;
d0 = (dl+dr)/2; Fd0=cdf_length(d0,q,nsub);it=it+1;
end;
return(d0);
finish Fd_inv;


nsub = 10; tol = 1E-6; itmax = 25;
alpha = .05; POW0 = .90; lam = 1/4;

eps = .40; leps_pl_1 = log(1+eps);
tileps = sqrt(2)*log(1.4);
pi1= .01; pi2_0 = 2*(sqrt(pi1)-pi1);

p_0 = pi1+(1/2)*pi2_0;

print pi1 pi2_0 p_0;

omega = 1; lomega = 0;
OR = 1;
lOR = log(OR);
length = sqrt(lomega**2+lOR**2);
print omega lomega OR lOR length;

pi2eps = 2*pi1*(1+eps)**2* (-1+sqrt(1+ (1-pi1)/(pi1*(1+eps)**2)));
logit_p_eps_tileps = log((pi1+pi2eps/2)/(1-pi1-pi2eps/2)) - sqrt(tileps**2-leps_pl_1**2);
p_eps_tileps = exp(logit_p_eps_tileps)/(1+exp(logit_p_eps_tileps));
omega_eps = pi2eps/(2*sqrt(pi1*(1-pi1-pi2eps)));
lomega_eps = log(omega_eps);
OR_eps = ((pi1+pi2eps/2)/(1-(pi1+pi2eps/2)))/(p_eps_tileps/(1-p_eps_tileps));
lOR_eps = log(OR_eps);

u_alc = probit(1-alpha);

        var_rootNloghREH = ((1/4)*(1-pi2_0)/(pi1*(1-pi1-pi2_0))+1/pi2_0)/lam;
        var_rootNloghOR = 1/((1-lam)*p_0*(1-p_0))-1/((1-pi1-(1/2)*pi2_0)**2*lam)+
        (1/4)*(4*pi1+pi2_0)/((pi1+(1/2)*pi2_0)**2*(1-pi1-(1/2)*pi2_0)**2*lam);
        sig1=sqrt(var_rootNloghREH); sig2=sqrt(var_rootNloghOR);
        q = sig2/sig1;

        var_rootNloghREH_eps = ((1/4)*(1-pi2eps)/(pi1*(1-pi1-pi2eps))+1/pi2eps)/lam;
        var_rootNloghOR_eps = 1/((1-lam)*p_eps_tileps*(1-p_eps_tileps))-1/((1-pi1-(1/2)*pi2eps)**2*lam)+
        (1/4)*(4*pi1+pi2eps)/((pi1+(1/2)*pi2eps)**2*(1-pi1-(1/2)*pi2eps)**2*lam);
        sig1eps=sqrt(var_rootNloghREH_eps); sig2eps=sqrt(var_rootNloghOR_eps);

        var_rootNlength_eps=(lomega_eps**2*sig1eps**2+lOR_eps**2*sig2eps**2)/(lomega_eps**2+lOR_eps**2);

        Fdinv_POW0 = Fd_inv(POW0,q,nsub,tol,itmax); print Fdinv_POW0;
        Napprox = ((Fdinv_POW0*sig1 + u_alc*max(sig1eps,sig2eps))/tileps)**2;


print nsub tol itmax;
print alpha POW0 lam;
print Napprox;

quit;
================================================================================================================


****************************************************************************************************************
		Napprox_nullalt.R
****************************************************************************************************************

C <- rep(NA,48)
G <- rep(NA,48)

      C[1] <- .999689503883230766828
      G[1] <- .000796792065552012429
      C[2] <- .998364375863181677724
      G[2] <- .001853960788946921732
      C[3] <- .995981842987209290650
      G[3] <- .002910731817934946408
      C[4] <- .992543900323762624572
      G[4] <- .003964554338444686674
      C[5] <- .988054126329623799481
      G[5] <- .005014202742927517693
      C[6] <- .982517263563014677447
      G[6] <- .006058545504235961683
      C[7] <- .975939174585136466453
      G[7] <- .007096470791153865269
      C[8] <- .968326828463264212174
      G[8] <- .008126876925698759217
      C[9] <- .959688291448742539300
      G[9] <- .009148671230783386633
      C[10] <- .950032717784437635756
      G[10] <- .010160770535008415758
      C[11] <- .939370339752755216932
      G[11] <- .011162102099838498591
      C[12] <- .927712456722308690965
      G[12] <- .012151604671088319635
      C[13] <- .915071423120898074206
      G[13] <- .013128229566961572637
      C[14] <- .901460635315852341319
      G[14] <- .014090941772314860916
      C[15] <- .886894517402420416057
      G[15] <- .015038721026994938006
      C[16] <- .871388505909296502874
      G[16] <- .015970562902562291381
      C[17] <- .854959033434601455463
      G[17] <- .016885479864245172450
      C[18] <- .837623511228187121494
      G[18] <- .017782502316045260838
      C[19] <- .819400310737931675539
      G[19] <- .018660679627411467385
      C[20] <- .800308744139140817229
      G[20] <- .019519081140145022410
      C[21] <- .780369043867433217604
      G[21] <- .020356797154333324595
      C[22] <- .759602341176647498703
      G[22] <- .021172939892191298988
      C[23] <- .738030643744400132851
      G[23] <- .021966644438744349195
      C[24] <- .715676812348967626225
      G[24] <- .022737069658329374001
      C[25] <- .692564536642171561344
      G[25] <- .023483399085926219842
      C[26] <- .668718310043916153953
      G[26] <- .024204841792364691282
      C[27] <- .644163403784967106798
      G[27] <- .024900633222483610288
      C[28] <- .618925840125468570386
      G[28] <- .025570036005349361499
      C[29] <- .593032364777572080684
      G[29] <- .026212340735672413913
      C[30] <- .566510418561397168404
      G[30] <- .026826866725591762198
      C[31] <- .539388108324357436227
      G[31] <- .027412962726029242823
      C[32] <- .511694177154667673586
      G[32] <- .027970007616848334440
      C[33] <- .483457973920596359768
      G[33] <- .028497411065085385646
      C[34] <- .454709422167743008636
      G[34] <- .028994614150555236543
      C[35] <- .425478988407300545365
      G[35] <- .029461089958167905970
      C[36] <- .395797649828908603285
      G[36] <- .029896344136328385984
      C[37] <- .365696861472313635031
      G[37] <- .030299915420827593794
      C[38] <- .335208522892625422616
      G[38] <- .030671376123669149014
      C[39] <- .304364944354496353024
      G[39] <- .031010332586313837423
      C[40] <- .273198812591049141487
      G[40] <- .031316425596861355813
      C[41] <- .241743156163840012328
      G[41] <- .031589330770727168558
      C[42] <- .210031310460567203603
      G[42] <- .031828758894411006535
      C[43] <- .178096882367618602759
      G[43] <- .032034456231992663218
      C[44] <- .145973714654896941989
      G[44] <- .032206204794030250669
      C[45] <- .113695850110665920911
      G[45] <- .032343822568575928429
      C[46] <- .081297495464425558994
      G[46] <- .032447163714064269364
      C[47] <- .048812985136049731112
      G[47] <- .032516118713868835987
      C[48] <- .016276744849602969579
      G[48] <- .032550614492363166242

cdf_length <- 
  function(d,q,nsub,C,G) {
    
    A <-   -d
    B <-    d
    dsq <- d**2
    lsqrt2pi <- .5*log(2) + lgamma(1/2)
    Fd <- 0
    JJ <- 1
    
    while(JJ <= nsub)
    {
      AA <- A+(JJ-1)*(B-A)/nsub
      BB <- A+JJ*(B-A)/nsub
      M <- (AA+BB)/2
      L <- (BB-AA)/2
      
      x1_R <- M+C*L
        ITGDR_log1 <- log(pnorm(sqrt(dsq-x1_R**2)/q))
        ITGDR_log2 <- -lsqrt2pi - .5*x1_R**2
        ITGDR <- exp(ITGDR_log1+ITGDR_log2)
        
      x1_L <- M-C*L
        ITGDL_log1 <- log(pnorm(sqrt(dsq-x1_L**2)/q))
        ITGDL_log2 <- -lsqrt2pi - .5*x1_L**2
        ITGDL <- exp(ITGDL_log1+ITGDL_log2)
        
      Fd <- Fd + sum(G*(ITGDR+ITGDL))
      JJ <- JJ+1
    }
    
    Fd <- Fd*L
    Fd <- 2*Fd - (2*pnorm(d)-1)
    
    return(Fd)
    
  }

Fd_inv <-
  function(v,q,nsub,tol,itmax,C,G)   {
    
    d  <- 0
    Fd <- 0
    sw <- 0.5
    
    while(Fd <= v)
    {
      d <- d + sw
      Fd <- cdf_length(d,q,nsub,C,G)
    }
    
    dl  <- d-sw
    dr  <- d
    d0  <- (dl+dr)/2
    Fd0 <- cdf_length(d0,q,nsub,C,G)
    it  <- 1
    
    while(abs(Fd0-v) >= tol && it <= itmax)
    {
      if(Fd0 < v) dl <- d0
      if(Fd0 > v) dr <- d0
      d0  <- (dl+dr)/2
      Fd0 <- cdf_length(d0,q,nsub,C,G)
      it  <- it+1
    }
    
    return(d0)
    
  }

nsub <- 10
tol <- .000001
itmax <- 25
alpha <- .05
POW0 <- .90
lam <- 1/4
eps <- .40
leps_pl_1 <- log(1+eps)
tileps <- sqrt(2)*log(1.4)
pi1 <- .01
pi2_0 <- 2*(sqrt(pi1)-pi1)
p_0 <- pi1 + (1/2)*pi2_0

cat(file="out.txt"," pi1 = ", pi1, "  pi2_0 = ", pi2_0, "  p_0 = ", p_0,append=FALSE)

omega <- 1
lomega <- 0
OR <- 1
lOR <- log(OR)
length <- sqrt(lomega**2 + lOR**2)

cat(file="out.txt",append=TRUE,"\n","\n","omega = ", omega, " lomage = ",lomega, " OR = ",OR, 
    " lOR = ",lOR," length = ",length)

pi2eps <- 2*pi1*(1+eps)**2 * (-1+sqrt(1+(1-pi1)/(pi1*(1+eps)**2)))
logit_p_eps_tileps <- log((pi1+pi2eps/2) / (1-pi1-pi2eps/2)) - sqrt(tileps**2 - leps_pl_1**2)
p_eps_tileps <- exp(logit_p_eps_tileps) / (1+exp(logit_p_eps_tileps))
omega_eps <- pi2eps / (2*sqrt(pi1*(1-pi1-pi2eps)))
lomega_eps <- log(omega_eps)
OR_eps <- ((pi1+pi2eps/2) / (1-(pi1+pi2eps/2))) / (p_eps_tileps/(1-p_eps_tileps))
lOR_eps <- log(OR_eps)

u_alc <- qnorm(1-alpha)

var_rootNloghREH <- ((1/4)*(1-pi2_0) / (pi1*(1-pi1-pi2_0)) + 1/pi2_0) / lam
var_rootNloghOR <- 1/((1-lam)*p_0*(1-p_0)) - 1/((1-pi1-(1/2)*pi2_0)**2*lam) + 
                    (1/4)*(4*pi1+pi2_0) / ((pi1+(1/2)*pi2_0)**2*(1-pi1-(1/2)*pi2_0)**2*lam)
sig1 <- sqrt(var_rootNloghREH)
sig2 <- sqrt(var_rootNloghOR)
q <- sig2/sig1

cat(file="out.txt",append=TRUE,"\n","\n","q = ",q)

var_rootNloghREH_eps <- ((1/4)*(1-pi2eps) / (pi1*(1-pi1-pi2eps)) + 1/pi2eps) / lam
var_rootNloghOR_eps <- 1/((1-lam)*p_eps_tileps*(1-p_eps_tileps)) - 1/((1-pi1-(1/2)*pi2eps)**2*lam)+
         (1/4)*(4*pi1+pi2eps) / ((pi1+(1/2)*pi2eps)**2*(1-pi1-(1/2)*pi2eps)**2*lam)
sig1eps <- sqrt(var_rootNloghREH_eps)
sig2eps <- sqrt(var_rootNloghOR_eps)

var_rootNlength_eps <- (lomega_eps**2*sig1eps**2 + lOR_eps**2*sig2eps**2) /
         (lomega_eps**2 + lOR_eps**2)

Fdinv_POW0 <- Fd_inv(POW0,q,nsub,tol,itmax,C,G)

cat(file="out.txt",append=TRUE,"\n","\n","Fdinv_POW0 = ",Fdinv_POW0)

Napprox <- ((Fdinv_POW0*sig1 + u_alc*max(sig1eps,sig2eps)) / tileps)**2

cat(file="out.txt",append=TRUE, "\n","\n","nsub = ",nsub,"  tol = ",tol,"  itmax = ",itmax)
cat(file="out.txt",append=TRUE,"\n","\n","alpha = ",alpha,"  POW0 = ",POW0,"  lam = ",lam)
cat(file="out.txt",append=TRUE, "\n","\n","               Napprox = ",Napprox)

file.show("out.txt")
****************************************************************************************************************
